# Supplementary material for: “It Should Be a Priority”: Lessons Learned by Head Start Leaders, Staff, and Parent Facilitators Delivering a Multi-Site Parent-Centered Child Obesity Prevention Intervention
Source: Nutrients. 2025 Mar 18;17(6):1063. doi: 10.3390/nu17061063 (PMC11944454; doi:10.3390/nu17061063)
Supplement: Supplementary file 1 [file nutrients-17-01063-s001.zip]

Archive with 1 entries (1 files):
- nutrients-3504919-supplementary.pdf
